# Supplementary material for: A systematic literature review of the stereotype content model in the fields of psychology and marketing: main themes examined in the literature and an agenda for future research in marketing
Source: Front Psychol. 2024 May 20;15:1392629. doi: 10.3389/fpsyg.2024.1392629 (PMC11144869; doi:10.3389/fpsyg.2024.1392629)
Supplement: Supplementary file 1 [file Presentation_1.zip]

Archive with 1 entries (1 files):
- Appendix_April 26.docx
